# Supplementary material for: Impedance Spectroscopy Study of Solid Co(II/III) Redox Mediators Prepared with Poly(Ethylene Oxide), Succinonitrile, Cobalt Salts, and Lithium Perchlorate for Dye-Sensitized Solar Cells
Source: Polymers (Basel). 2026 Jan 4;18(1):142. doi: 10.3390/polym18010142 (PMC12787447; doi:10.3390/polym18010142)
Supplement: Supplementary file 1 [file polymers-18-00142-s001.zip]

Archive with 1 entries (1 files):
- polymers-3937108-supplementary.pdf
